# Supplementary material for: Microbiota Phenotype Promotes Anastomotic Leakage in a Model of Rats with Ischemic Colon Resection
Source: Microorganisms. 2023 Mar 7;11(3):680. doi: 10.3390/microorganisms11030680 (PMC10054737; doi:10.3390/microorganisms11030680)
Supplement: Supplementary file 1 [file microorganisms-11-00680-s001.zip]

Archive with 1 entries (1 files):
- microorganisms-2165074-supplementary.pdf
